# Supplementary material for: Potential Biomarkers of Dysmenorrhea Relief: A MEG Study of Hinoki Aromatherapy and Working Memory
Source: Biomedicines. 2024 Sep 26;12(10):2189. doi: 10.3390/biomedicines12102189 (PMC11504012; doi:10.3390/biomedicines12102189)
Supplement: Supplementary file 1 [file biomedicines-12-02189-s001.zip]

Archive with 1 entries (1 files):
- biomedicines-3012020-supplementary.pdf
